# Supplementary material for: Co-evolution of SARS-CoV-2 variants and host immune response trajectories underlie COVID-19 pandemic to epidemic transition
Source: iScience. 2023 Oct 27;26(12):108336. doi: 10.1016/j.isci.2023.108336 (PMC10663816; doi:10.1016/j.isci.2023.108336)
Supplement: Table S3. Mutations analysis across the three groups – Pre-VOC, Delta, and Omicron and statistical significance calculation through Fisher’s test, related to Figure 4 [file mmc2.xlsx]

## Sheet: Supplementary file 4
Supplementary Table S3 : Mutations analysis across the three groups – Pre-VOC, Delta and Omicron and statistical significance calculation through Fisher test. Related to Figure 4.
SARS-CoV-2	Nucleotide change	POS	REF	ALT	Gene	A.A. Change	A.A. Change	Mutation Type	Impact	Freq						Delta-PreVOC		Omicron-Delta		Omicron-PreVOC
										PreVOC-count	PreVOC-abs	Delta-count	Delta-abs	Omicronv-count	Omicron-abs	p-value	p-adj	p-value	p-adj	p-value	p-adj
MN908947.3	C44T	44	C	T	5' UTR-orf1ab-intergenic_region	-	-	upstream_gene_variant	MODIFIER	0	125	0	39	38	9	1	1	7.25267e-16	3.98897e-14	6.65415e-30	5.04798e-28
MN908947.3	G210T	210	G	T	5' UTR-orf1ab-intergenic_region	-	-	upstream_gene_variant	MODIFIER	0	125	37	2	0	47	9.34709e-35	5.1409e-32	2.5607e-22	1.12671e-19	1	1
MN908947.3	C241T	241	C	T	5' UTR-orf1ab-intergenic_region	-	-	upstream_gene_variant	MODIFIER	70	55	37	2	43	4	1.94871e-06	8.57431e-05	0.684808	1	4.61123e-06	0.000135263
MN908947.3	T670G	670	T	G	orf1ab	p.Ser135Arg	S135R	missense_variant	MODERATE	0	125	0	39	41	6	1	1	1.87819e-18	1.87819e-16	1.42558e-33	2.85117e-31
MN908947.3	C1707T	1707	C	T	orf1ab	p.Ser481Phe	S481F	missense_variant	MODERATE	21	104	0	39	0	47	0.00434769	0.113868	1	1	0.00114482	0.0310938
MN908947.3	T1947C	1947	T	C	orf1ab	p.Val561Ala	V561A	missense_variant	MODERATE	35	90	0	39	0	47	2.70025e-05	0.00104921	1	1	3.60399e-06	0.000107146
MN908947.3	C2790T	2790	C	T	orf1ab	p.Thr842Ile	T842I	missense_variant	MODERATE	0	125	1	38	43	4	0.237805	1	1.31136e-18	1.51842e-16	2.51131e-36	1.10497e-33
MN908947.3	C3037T	3037	C	T	orf1ab	p.Phe924Phe	F924F	synonymous_variant	LOW	55	70	35	4	42	5	2.5329e-07	1.16091e-05	1	1	3.44061e-08	1.08134e-06
MN908947.3	G4184A	4184	G	A	orf1ab	p.Gly1307Ser	G1307S	missense_variant	MODERATE	0	125	0	39	38	9	1	1	7.25267e-16	3.98897e-14	6.65415e-30	5.04798e-28
MN908947.3	C4321T	4321	C	T	orf1ab	p.Ala1352Ala	A1352A	synonymous_variant	LOW	0	125	1	38	40	7	0.237805	1	4.2884e-16	2.54986e-14	2.68824e-32	3.47891e-30
MN908947.3	C6310A	6310	C	A	orf1ab	p.Ser2015Arg	S2015R	missense_variant	MODERATE	19	106	0	39	0	47	0.0076085	0.194636	1	1	0.00210567	0.0564937
MN908947.3	C6312A	6312	C	A	orf1ab	p.Thr2016Lys	T2016K	missense_variant	MODERATE	24	101	0	39	0	47	0.00127964	0.0375361	1	1	0.000339527	0.00945518
MN908947.3	C6402T	6402	C	T	orf1ab	p.Pro2046Leu	P2046L	missense_variant	MODERATE	0	125	24	15	0	47	6.38803e-19	7.02683e-17	2.02619e-11	6.46032e-10	1	1
MN908947.3	C7124T	7124	C	T	orf1ab	p.Pro2287Ser	P2287S	missense_variant	MODERATE	0	125	13	26	0	47	1.32742e-09	7.68505e-08	9.33219e-06	0.000218413	1	1
MN908947.3	C8986T	8986	C	T	orf1ab	p.Asp2907Asp	D2907D	synonymous_variant	LOW	0	125	20	19	0	47	2.83125e-15	2.59531e-13	3.76759e-09	9.98638e-08	1	1
MN908947.3	G9053T	9053	G	T	orf1ab	p.Val2930Leu	V2930L	missense_variant	MODERATE	0	125	20	19	0	47	2.83125e-15	2.59531e-13	3.76759e-09	9.98638e-08	1	1
MN908947.3	C9344T	9344	C	T	orf1ab	p.Leu3027Phe	L3027F	missense_variant	MODERATE	0	125	1	38	37	10	0.237805	1	8.23674e-14	3.29469e-12	8.98311e-29	5.34131e-27
MN908947.3	A9424G	9424	A	G	orf1ab	p.Val3053Val	V3053V	synonymous_variant	LOW	0	125	0	39	36	11	1	1	8.42611e-15	3.86197e-13	1.11064e-27	6.26514e-26
MN908947.3	C9534T	9534	C	T	orf1ab	p.Thr3090Ile	T3090I	missense_variant	MODERATE	0	125	0	39	33	14	1	1	6.26472e-13	2.18768e-11	1.33639e-24	5.76484e-23
MN908947.3	C9891T	9891	C	T	orf1ab	p.Ala3209Val	A3209V	missense_variant	MODERATE	0	125	12	27	0	47	7.47287e-09	4.00983e-07	2.55771e-05	0.000580099	1	1
MN908947.3	C10029T	10029	C	T	orf1ab	p.Thr3255Ile	T3255I	missense_variant	MODERATE	0	125	26	13	41	6	6.89356e-21	8.92107e-19	0.0353946	0.627968	1.42558e-33	2.85117e-31
MN908947.3	C10198T	10198	C	T	orf1ab	p.Asp3311Asp	D3311D	synonymous_variant	LOW	0	125	0	39	39	8	1	1	1.00914e-16	6.52976e-15	4.46921e-31	4.27489e-29
MN908947.3	G10447A	10447	G	A	orf1ab	p.Arg3394Arg	R3394R	synonymous_variant	LOW	0	125	0	39	38	9	1	1	7.25267e-16	3.98897e-14	6.65415e-30	5.04798e-28
MN908947.3	C10449A	10449	C	A	orf1ab	p.Pro3395His	P3395H	missense_variant	MODERATE	0	125	0	39	40	7	1	1	1.38893e-17	1.22226e-15	2.68824e-32	3.47891e-30
MN908947.3	G11083T	11083	G	T	orf1ab	p.Leu3606Phe	L3606F	missense_variant	MODERATE	55	70	5	34	2	45	0.000284205	0.0093321	0.236875	1	1.26324e-07	3.91428e-06
MN908947.3	A11201G	11201	A	G	orf1ab	p.Thr3646Ala	T3646A	missense_variant	MODERATE	0	125	19	20	0	47	2.05265e-14	1.6128e-12	1.26214e-08	3.22873e-07	1	1
MN908947.3	T11296G	11296	T	G	orf1ab	p.Phe3677Leu	F3677L	missense_variant	MODERATE	0	125	0	39	27	20	1	1	6.32545e-10	1.7395e-08	4.00793e-19	1.37773e-17
MN908947.3	A11332G	11332	A	G	orf1ab	p.Val3689Val	V3689V	synonymous_variant	LOW	0	125	23	16	0	47	5.62945e-18	5.89752e-16	7.97813e-11	2.37188e-09	1	1
MN908947.3	T11418C	11418	T	C	orf1ab	p.Val3718Ala	V3718A	missense_variant	MODERATE	0	125	16	23	0	47	6.1359e-12	4.21843e-10	3.90117e-07	9.53618e-06	1	1
MN908947.3	A11595G	11595	A	G	orf1ab	p.Gln3777Arg	Q3777R	missense_variant	MODERATE	10	115	0	39	0	47	0.119178	1	1	1	0.063557	1
MN908947.3	G12685T	12685	G	T	orf1ab	p.Gln4140His	Q4140H	missense_variant	MODERATE	20	105	0	39	0	47	0.00421098	0.111616	1	1	0.00218257	0.0578513
MN908947.3	C12880T	12880	C	T	orf1ab	p.Ile4205Ile	I4205I	synonymous_variant	LOW	11	114	1	38	41	6	0.296989	1	6.58689e-17	5.17541e-15	5.10239e-23	2.07875e-21
MN908947.3	T12946C	12946	T	C	orf1ab	p.Tyr4227Tyr	Y4227Y	synonymous_variant	LOW	0	125	14	25	1	46	2.28562e-10	1.43668e-08	3.36996e-05	0.000756521	0.273256	1
MN908947.3	A13087T	13087	A	T	orf1ab	p.Val4274Val	V4274V	synonymous_variant	LOW	22	103	0	39	0	47	0.00233096	0.0674752	1	1	0.000650115	0.0178782
MN908947.3	C14408T	14408	C	T	orf1ab	p.Pro4715Leu	P4715L	missense_variant	MODERATE	73	52	21	18	34	13	0.711312	1	0.113764	1	0.113005	1
MN908947.3	G15451A	15451	G	A	orf1ab	p.Gly5063Ser	G5063S	missense_variant	MODERATE	0	125	36	3	0	47	3.98809e-33	1.2534e-30	4.26783e-21	1.17365e-18	1	1
MN908947.3	C15714T	15714	C	T	orf1ab	p.Leu5150Leu	L5150L	synonymous_variant	LOW	0	125	1	38	37	10	0.237805	1	8.23674e-14	3.29469e-12	8.98311e-29	5.34131e-27
MN908947.3	C16466T	16466	C	T	orf1ab	p.Pro5401Leu	P5401L	missense_variant	MODERATE	0	125	31	8	0	47	2.2889e-26	4.19631e-24	2.65121e-16	1.62018e-14	1	1
MN908947.3	C17410T	17410	C	T	orf1ab	p.Arg5716Cys	R5716C	missense_variant	MODERATE	1	124	0	39	39	8	1	1	1.00914e-16	6.52976e-15	1.68284e-29	1.23408e-27
MN908947.3	A18163G	18163	A	G	orf1ab	p.Ile5967Val	I5967V	missense_variant	MODERATE	0	125	0	39	42	5	1	1	2.38974e-19	3.09261e-17	6.52939e-35	2.39411e-32
MN908947.3	C18877T	18877	C	T	orf1ab	p.Leu6205Leu	L6205L	synonymous_variant	LOW	57	68	0	39	0	47	3.46992e-09	1.95739e-07	1	1	1.68482e-10	5.53223e-09
MN908947.3	C19220T	19220	C	T	orf1ab	p.Ala6319Val	A6319V	missense_variant	MODERATE	0	125	19	20	0	47	2.05265e-14	1.6128e-12	1.26214e-08	3.22873e-07	1	1
MN908947.3	C19955T	19955	C	T	orf1ab	p.Thr6564Ile	T6564I	missense_variant	MODERATE	0	125	0	39	41	6	1	1	1.87819e-18	1.87819e-16	1.42558e-33	2.85117e-31
MN908947.3	A20055G	20055	A	G	orf1ab	p.Glu6597Glu	E6597E	synonymous_variant	LOW	0	125	1	38	41	6	0.237805	1	6.58689e-17	5.17541e-15	1.42558e-33	2.85117e-31
MN908947.3	C21618G	21618	C	G	S	p.Thr19Arg	T19R	missense_variant	MODERATE	0	125	19	20	0	47	2.05265e-14	1.6128e-12	1.26214e-08	3.22873e-07	1	1
MN908947.3	C21618T	21618	C	T	S	p.Thr19Ile	T19I	missense_variant	MODERATE	0	125	0	39	30	17	1	1	3.56769e-11	1.07519e-09	9.18142e-22	3.48261e-20
MN908947.3	C21846T	21846	C	T	S	p.Thr95Ile	T95I	missense_variant	MODERATE	1	124	8	31	1	46	4.17783e-05	0.00153187	0.00971212	0.185797	0.473004	1
MN908947.3	G21987A	21987	G	A	S	p.Gly142Asp	G142D	missense_variant	MODERATE	0	125	19	20	34	13	2.05265e-14	1.6128e-12	0.0285545	0.510731	1.34601e-25	6.0433e-24
MN908947.3	TTTA21990T	21990	TTTA	T	S	p.Tyr145del	Y145del	disruptive_inframe_deletion	MODERATE	16	109	0	39	0	47	0.0134452	0.311363	1	1	0.00668216	0.165177
MN908947.3	GAGTTCA22028G	22028	GAGTTCA	G	S	p.Glu156_Arg158delinsGly	E156_R158delinsG	disruptive_inframe_deletion	MODERATE	0	125	18	21	0	47	1.42708e-13	1.08262e-11	4.08693e-08	1.03348e-06	1	1
MN908947.3	T22200G	22200	T	G	S	p.Val213Gly	V213G	missense_variant	MODERATE	0	125	1	38	34	13	0.237805	1	3.83156e-12	1.27719e-10	1.34601e-25	6.0433e-24
MN908947.3	C22444T	22444	C	T	S	p.Asp294Asp	D294D	synonymous_variant	LOW	49	76	0	39	0	47	1.26083e-07	6.03006e-06	1	1	7.09882e-09	2.26339e-07
MN908947.3	G22578A	22578	G	A	S	p.Gly339Asp	G339D	missense_variant	MODERATE	0	125	1	38	38	9	0.237805	1	1.48672e-14	6.54156e-13	6.65415e-30	5.04798e-28
MN908947.3	C22674T	22674	C	T	S	p.Ser371Phe	S371F	missense_variant	MODERATE	0	125	0	39	28	19	1	1	2.1176e-10	5.89712e-09	5.52818e-20	1.93048e-18
MN908947.3	T22679C	22679	T	C	S	p.Ser373Pro	S373P	missense_variant	MODERATE	0	125	0	39	29	18	1	1	1.31274e-10	3.7507e-09	7.29413e-21	2.63067e-19
MN908947.3	C22686T	22686	C	T	S	p.Ser375Phe	S375F	missense_variant	MODERATE	0	125	0	39	29	18	1	1	1.31274e-10	3.7507e-09	7.29413e-21	2.63067e-19
MN908947.3	A22688G	22688	A	G	S	p.Thr376Ala	T376A	missense_variant	MODERATE	0	125	0	39	28	19	1	1	2.1176e-10	5.89712e-09	5.52818e-20	1.93048e-18
MN908947.3	G22775A	22775	G	A	S	p.Asp405Asn	D405N	missense_variant	MODERATE	0	125	0	39	30	17	1	1	3.56769e-11	1.07519e-09	9.18142e-22	3.48261e-20
MN908947.3	G22813T	22813	G	T	S	p.Lys417Asn	K417N	missense_variant	MODERATE	0	125	0	39	30	17	1	1	3.56769e-11	1.07519e-09	9.18142e-22	3.48261e-20
MN908947.3	T22882G	22882	T	G	S	p.Asn440Lys	N440K	missense_variant	MODERATE	0	125	0	39	30	17	1	1	3.56769e-11	1.07519e-09	9.18142e-22	3.48261e-20
MN908947.3	T22917G	22917	T	G	S	p.Leu452Arg	L452R	missense_variant	MODERATE	0	125	17	22	0	47	9.53551e-13	6.99271e-11	1.28181e-07	3.20453e-06	1	1
MN908947.3	G22992A	22992	G	A	S	p.Ser477Asn	S477N	missense_variant	MODERATE	0	125	0	39	33	14	1	1	6.26472e-13	2.18768e-11	1.33639e-24	5.76484e-23
MN908947.3	C22995A	22995	C	A	S	p.Thr478Lys	T478K	missense_variant	MODERATE	1	124	16	23	33	14	8.90534e-11	5.93689e-09	0.00877264	0.169297	4.09956e-23	1.7017e-21
MN908947.3	A23013C	23013	A	C	S	p.Glu484Ala	E484A	missense_variant	MODERATE	0	125	0	39	32	15	1	1	2.46609e-12	8.34676e-11	1.2473e-23	5.27704e-22
MN908947.3	A23040G	23040	A	G	S	p.Gln493Arg	Q493R	missense_variant	MODERATE	0	125	0	39	34	13	1	1	1.54766e-13	5.97342e-12	1.34601e-25	6.0433e-24
MN908947.3	A23055G	23055	A	G	S	p.Gln498Arg	Q498R	missense_variant	MODERATE	0	125	0	39	35	12	1	1	3.69193e-14	1.5926e-12	1.26798e-26	6.3399e-25
MN908947.3	A23063T	23063	A	T	S	p.Asn501Tyr	N501Y	missense_variant	MODERATE	0	125	0	39	37	10	1	1	1.82028e-15	8.70567e-14	8.98311e-29	5.34131e-27
MN908947.3	T23075C	23075	T	C	S	p.Tyr505His	Y505H	missense_variant	MODERATE	0	125	0	39	37	10	1	1	1.82028e-15	8.70567e-14	8.98311e-29	5.34131e-27
MN908947.3	A23403G	23403	A	G	S	p.Asp614Gly	D614G	missense_variant	MODERATE	72	53	36	3	44	3	3.19847e-05	0.00119265	1	1	2.56914e-06	7.7426e-05
MN908947.3	C23525T	23525	C	T	S	p.His655Tyr	H655Y	missense_variant	MODERATE	1	124	0	39	42	5	1	1	2.38974e-19	3.09261e-17	2.70216e-33	4.95397e-31
MN908947.3	T23599G	23599	T	G	S	p.Asn679Lys	N679K	missense_variant	MODERATE	0	125	0	39	43	4	1	1	5.37442e-20	7.98085e-18	2.51131e-36	1.10497e-33
MN908947.3	C23604A	23604	C	A	S	p.Pro681His	P681H	missense_variant	MODERATE	0	125	0	39	43	4	1	1	5.37442e-20	7.98085e-18	2.51131e-36	1.10497e-33
MN908947.3	C23854A	23854	C	A	S	p.Asn764Lys	N764K	missense_variant	MODERATE	0	125	0	39	37	10	1	1	1.82028e-15	8.70567e-14	8.98311e-29	5.34131e-27
MN908947.3	C23929T	23929	C	T	S	p.Tyr789Tyr	Y789Y	synonymous_variant	LOW	24	101	0	39	0	47	0.00127964	0.0375361	1	1	0.000339527	0.00945518
MN908947.3	G23948T	23948	G	T	S	p.Asp796Tyr	D796Y	missense_variant	MODERATE	0	125	0	39	37	10	1	1	1.82028e-15	8.70567e-14	8.98311e-29	5.34131e-27
MN908947.3	G24410A	24410	G	A	S	p.Asp950Asn	D950N	missense_variant	MODERATE	0	125	26	13	0	47	6.89356e-21	8.92107e-19	1.12507e-12	3.86742e-11	1	1
MN908947.3	A24424T	24424	A	T	S	p.Gln954His	Q954H	missense_variant	MODERATE	0	125	2	37	38	9	0.0554392	1	2.13088e-13	7.81321e-12	6.65415e-30	5.04798e-28
MN908947.3	T24469A	24469	T	A	S	p.Asn969Lys	N969K	missense_variant	MODERATE	1	124	2	37	38	9	0.140993	1	2.13088e-13	7.81321e-12	2.42529e-28	1.40412e-26
MN908947.3	T24622C	24622	T	C	S	p.Ala1020Ala	A1020A	synonymous_variant	LOW	17	108	0	39	0	47	0.0132394	0.309858	1	1	0.00395037	0.102245
MN908947.3	C24745T	24745	C	T	S	p.Val1061Val	V1061V	synonymous_variant	LOW	0	125	10	29	0	47	2.16842e-07	1.01501e-05	0.000179544	0.00394996	1	1
MN908947.3	C25000T	25000	C	T	S	p.Asp1146Asp	D1146D	synonymous_variant	LOW	0	125	0	39	40	7	1	1	1.38893e-17	1.22226e-15	2.68824e-32	3.47891e-30
MN908947.3	C25416T	25416	C	T	ORF3a	p.Phe8Phe	F8F	synonymous_variant	LOW	1	124	0	39	37	10	1	1	1.82028e-15	8.70567e-14	3.16738e-27	1.62052e-25
MN908947.3	C25469T	25469	C	T	ORF3a	p.Ser26Leu	S26L	missense_variant	MODERATE	0	125	36	3	0	47	3.98809e-33	1.2534e-30	4.26783e-21	1.17365e-18	1	1
MN908947.3	C25584T	25584	C	T	ORF3a	p.Thr64Thr	T64T	synonymous_variant	LOW	0	125	0	39	39	8	1	1	1.00914e-16	6.52976e-15	4.46921e-31	4.27489e-29
MN908947.3	C26060T	26060	C	T	ORF3a	p.Thr223Ile	T223I	missense_variant	MODERATE	4	121	0	39	39	8	0.573431	1	1.00914e-16	6.52976e-15	4.31904e-26	2.11153e-24
MN908947.3	C26270T	26270	C	T	E	p.Thr9Ile	T9I	missense_variant	MODERATE	0	125	0	39	39	8	1	1	1.00914e-16	6.52976e-15	4.46921e-31	4.27489e-29
MN908947.3	C26577G	26577	C	G	M	p.Gln19Glu	Q19E	missense_variant	MODERATE	0	125	0	39	34	13	1	1	1.54766e-13	5.97342e-12	1.34601e-25	6.0433e-24
MN908947.3	G26709A	26709	G	A	M	p.Ala63Thr	A63T	missense_variant	MODERATE	0	125	1	38	43	4	0.237805	1	1.31136e-18	1.51842e-16	2.51131e-36	1.10497e-33
MN908947.3	C26735T	26735	C	T	M	p.Tyr71Tyr	Y71Y	synonymous_variant	LOW	56	69	0	39	0	47	8.10231e-09	4.24407e-07	1	1	2.04043e-10	6.60138e-09
MN908947.3	T26767C	26767	T	C	M	p.Ile82Thr	I82T	missense_variant	MODERATE	0	125	37	2	0	47	9.34709e-35	5.1409e-32	2.5607e-22	1.12671e-19	1	1
MN908947.3	C26858T	26858	C	T	M	p.Phe112Phe	F112F	synonymous_variant	LOW	0	125	0	39	43	4	1	1	5.37442e-20	7.98085e-18	2.51131e-36	1.10497e-33
MN908947.3	A27259C	27259	A	C	ORF6	p.Arg20Arg	R20R	synonymous_variant	LOW	0	125	2	37	38	9	0.0554392	1	2.13088e-13	7.81321e-12	6.65415e-30	5.04798e-28
MN908947.3	G27382C	27382	G	C	ORF6	p.Asp61His	D61H	missense_variant	MODERATE	0	125	2	37	40	7	0.0554392	1	7.42543e-15	3.47573e-13	2.68824e-32	3.47891e-30
MN908947.3	A27383T	27383	A	T	ORF6	p.Asp61Val	D61V	missense_variant	MODERATE	0	125	2	37	39	8	0.0554392	1	4.12318e-14	1.71151e-12	4.46921e-31	4.27489e-29
MN908947.3	T27384C	27384	T	C	ORF6	p.Asp61Asp	D61D	synonymous_variant	LOW	0	125	2	37	39	8	0.0554392	1	4.12318e-14	1.71151e-12	4.46921e-31	4.27489e-29
MN908947.3	T27638C	27638	T	C	ORF7a	p.Val82Ala	V82A	missense_variant	MODERATE	0	125	31	8	0	47	2.2889e-26	4.19631e-24	2.65121e-16	1.62018e-14	1	1
MN908947.3	C27752T	27752	C	T	ORF7a	p.Thr120Ile	T120I	missense_variant	MODERATE	0	125	32	7	0	47	1.37678e-27	3.02891e-25	3.8563e-17	3.26303e-15	1	1
MN908947.3	C27807T	27807	C	T	ORF8-intergenic_region	-	-	upstream_gene_variant	MODIFIER	0	125	0	39	37	10	1	1	1.82028e-15	8.70567e-14	8.98311e-29	5.34131e-27
MN908947.3	C27874T	27874	C	T	ORF8-intergenic_region	-	-	upstream_gene_variant	MODIFIER	1	124	15	24	0	47	5.17461e-10	3.16226e-08	1.15409e-06	2.79012e-05	1	1
MN908947.3	A28266C	28266	A	C	N-intergenic_region	-	-	upstream_gene_variant	MODIFIER	0	125	24	15	0	47	6.38803e-19	7.02683e-17	2.02619e-11	6.46032e-10	1	1
MN908947.3	C28269A	28269	C	A	N-intergenic_region	-	-	upstream_gene_variant	MODIFIER	0	125	20	19	0	47	2.83125e-15	2.59531e-13	3.76759e-09	9.98638e-08	1	1
MN908947.3	T28270C	28270	T	C	N-intergenic_region	-	-	upstream_gene_variant	MODIFIER	0	125	24	15	0	47	6.38803e-19	7.02683e-17	2.02619e-11	6.46032e-10	1	1
MN908947.3	TA28270T	28270	TA	T	N-intergenic_region	-	-	upstream_gene_variant	MODIFIER	0	125	12	27	0	47	7.47287e-09	4.00983e-07	2.55771e-05	0.000580099	1	1
MN908947.3	A28271T	28271	A	T	N-intergenic_region	-	-	upstream_gene_variant	MODIFIER	0	125	29	10	40	7	4.60068e-24	7.22964e-22	0.27911	1	2.68824e-32	3.47891e-30
MN908947.3	C28311T	28311	C	T	N	p.Pro13Leu	P13L	missense_variant	MODERATE	23	102	0	39	40	7	0.00246762	0.0705036	1.38893e-17	1.22226e-15	6.63966e-16	2.24727e-14
MN908947.3	C28854T	28854	C	T	N	p.Ser194Leu	S194L	missense_variant	MODERATE	43	82	0	39	0	47	1.43307e-06	6.43417e-05	1	1	1.72455e-07	5.26947e-06
MN908947.3	G28881A	28881	G	A	N	p.Arg203Lys	R203K	missense_variant	MODERATE	8	117	0	39	43	4	0.200092	1	5.37442e-20	7.98085e-18	1.24159e-27	6.50356e-26
MN908947.3	G28881T	28881	G	T	N	p.Arg203Met	R203M	missense_variant	MODERATE	0	125	36	3	0	47	3.98809e-33	1.2534e-30	4.26783e-21	1.17365e-18	1	1
MN908947.3	G28882A	28882	G	A	N	p.Arg203Arg	R203R	synonymous_variant	LOW	8	117	0	39	43	4	0.200092	1	5.37442e-20	7.98085e-18	1.24159e-27	6.50356e-26
MN908947.3	G28883C	28883	G	C	N	p.Gly204Arg	G204R	missense_variant	MODERATE	8	117	0	39	43	4	0.200092	1	5.37442e-20	7.98085e-18	1.24159e-27	6.50356e-26
MN908947.3	G28916T	28916	G	T	N	p.Gly215Cys	G215C	missense_variant	MODERATE	0	125	29	10	0	47	4.60068e-24	7.22964e-22	9.40295e-15	4.22173e-13	1	1
MN908947.3	G29402T	29402	G	T	N	p.Asp377Tyr	D377Y	missense_variant	MODERATE	3	122	37	2	0	47	8.8134e-31	2.15439e-28	2.5607e-22	1.12671e-19	0.562903	1
MN908947.3	A29510C	29510	A	C	N	p.Ser413Arg	S413R	missense_variant	MODERATE	0	125	0	39	41	6	1	1	1.87819e-18	1.87819e-16	1.42558e-33	2.85117e-31
MN908947.3	G29742T	29742	G	T	S-intergenic_region	-	-	downstream_gene_variant	MODIFIER	0	125	38	1	0	47	1.47198e-36	3.23836e-33	1.04518e-23	2.2994e-20	1	1
